# Supplementary material for: Evaluation of Storage Conditions and the Effect on DNA from Forensic Evidence Objects Retrieved from Lake Water
Source: Genes (Basel). 2024 Feb 23;15(3):279. doi: 10.3390/genes15030279 (PMC10969804; doi:10.3390/genes15030279)
Supplement: Supplementary file 1 [file genes-15-00279-s001.zip]

Archive with 3 entries (2 files):
- Supplementary/
- Supplementary/Supplementary S1.xlsx
- Supplementary/Supplementary S2.xlsx
