# Supplementary material for: Evaluation of Storage Conditions and the Effect on DNA from Forensic Evidence Objects Retrieved from Lake Water
Source: Genes (Basel). 2024 Feb 23;15(3):279. doi: 10.3390/genes15030279 (PMC10969804; doi:10.3390/genes15030279)
Supplement: Supplementary file 1 [file genes-15-00279-s001.zip › Supplementary/Supplementary S2.xlsx]

## Sheet: S6 Blood on knife
Table S6. Quantification data and statistical calculations of 50 μL of blood deposited on a knife blade. Confirmed outliers are marked in red.
Time interval	Storage condition	Biological materials	Technical replicate 1 DNA in ng/μL	Technical replicate 2 DNA in ng/μL	Technical replicate 3 DNA in ng/μL	Q1	Q3	IQR	Upper bound	Lower bound	Average DNA (in ng/μL) of technical replicates without outliers	Total DNA (ng) in sample	Median	Average total DNA (ng) of all biological materials	STR run	mtDNA run
No submersion	Air-drying	1	0.3905	0.4887	0.3871	0.559575	0.8616	0.302025	1.31464	0.106538	0.4221	71.757	115.915	121.779
		2	0.6521	0.5832	0.7128						0.649367	110.392			X
		3	0.9495	1.2155	1.0738						1.0796	183.532						LEGEND	% of obtained STR profile	mtDNA data
		4	0.8323	0.7101	0.6006						0.714333	121.437							> 75%	mtDNA sequence obtained
30 minutes	Air-drying	1	0.005	0.0053	0.0068	0.0071	0.042425	0.035325	0.0954125	-0.0458875	0.0057	0.969	3.66917	4.539					50% - 75%
		2	0.0085	0.0072	0.0073						0.00766667	1.30333			X				< 50%	no mtDNA sequence obtained
		3	0.0334	0.0339	0.0392						0.0355	6.035
		4	0.0604	0.0613	0.0521						0.0579333	9.84867						X in the Table indicates the samples analysed for STR-markers or mtDNA and the results are color-coded as in the previous Table
2 days	Air-drying	1	0.0013	0.0008	0.0014	0.0008	0.005575	0.004775	0.0127375	-0.0063625	0.00116667	0.198333	0.198333	0.168111	X	X		STR profiles divided into 3 groups: > 75% complete STR profile marked in green; 50–75% recovered STR profile marked in yellow; < 50% obtained STR profile marked in orange
		2	0.0181	0.0232	0.0196													mtDNA data divided into mtDNA sequence obtained (green) and no mtDNA sequence obtained (orange)
		3	0.0004	0.0008	0.0003						0.0005	0.085				X
		4	0.0013	0.0013	0.0013						0.0013	0.221
	Freezing –30°C	1	0.0004	0.0002	0.0003	0.00055	0.001525	0.000975	0.0029875	-0.0009125	0.0003	0.051	0.158667	0.194083		X
		2	0.0013	0.001	0.0006						0.000966667	0.164333
		3	0.0025	0.0022	0.0025						0.0024	0.408
		4	0.0011	0.0009	0.0007						0.0009	0.153			X	X
	Nitrogen gas	1	0.0003	0.0003	0.0002	0.000175	0.000325	0.00015	0.00055	-5e-05	0.000266667	0.0453333	0.0453333	0.0425	X	X
		2	0.0004	0.0005	0.0004						0.000433333	0.0736667
		3	0	0.0001	0						3.33333e-05	0.00566667				X
		4	0.0002	0.0003	0.0003						0.000266667	0.0453333
	Lake water	1	0	0	0	0.00015	0.000625	0.000475	0.0013375	-0.0005625	0	0	0.051	0.08075		X
		2	0.0002	0.0003	0.0003						0.000266667	0.0453333
		3	0.0002	0.0004	0.0004						0.000333333	0.0566667			X	X
		4	0.0021	0.0013	0.0013						0.0013	0.221
7 days	Air-drying	1	0.0001	0.0001	0.0001	7.5e-05	0.000225	0.00015	0.00045	-0.00015	0.0001	0.017	0.0226667	0.0255
		2	0.0002	0	0.0001						0.0001	0.017				X
		3	0.0003	0	0.0004						0.000233333	0.0396667			X	X
		4	0	0.0003	0.0002						0.000166667	0.0283333
	Freezing –30°C	1	0.002	0.0015	0.0027	0	0.000675	0.000675	0.0016875	-0.0010125	0.0015	0.255	0.0283333	0.0779167
		2	0	0	0						0	0				X
		3	0.0001	0	0.0002						0.0001	0.017
		4	0.0002	0.0001	0.0004						0.000233333	0.0396667			X	X
	Nitrogen gas	1	0	0.0001	0.0001	0	0.0001	0.0001	0.00025	-0.00015	6.66667e-05	0.0113333	0.0085	0.0085
		2	0.0001	0	0						3.33333e-05	0.00566667			X	X
		3	0	0.0001	0						3.33333e-05	0.00566667
		4	0.0001	0.0001	0						6.66667e-05	0.0113333				X
	Lake water	1	0.0013	0.0013	0.0009	0	0.0003	0.0003	0.00075	-0.00045			0.00566667	0.00755556
		2	0.0001	0.0001	0.0001						0.0001	0.017				X
		3	0	0	0.0001						3.33333e-05	0.00566667			X	X
		4	0	0	0						0	0
21 days	Air-drying	1	0	0	0	0	0	0	0	0	0	0	0	0		X
		2	0	0	0						0	0			X	X
		3	0	0	0						0	0
		4	0	0	0						0	0
	Freezing –30°C	1	0.0002	0	0	0	0.00045	0.00045	0.001125	-0.000675	6.66667e-05	0.0113333	0.0226667	0.0368333
		2	0	0	0						0	0				X
		3	0.0006	0.0012	0.001						0.0006	0.102
		4	0.0002	0.0004	0						0.0002	0.034			X	X
	Nitrogen gas	1	0.0001	0.0001	0	0	0.000125	0.000125	0.0003125	-0.0001875	6.66667e-05	0.0113333	0.00566667	0.0113333	X	X
		2	0	0	0						0	0				X
		3	0	0	0						0	0
		4	0.0002	0.0002	0.0002						0.0002	0.034
	Lake water	1	0.0001	0.0001	0	0	2.5e-05	2.5e-05	6.25e-05	-3.75e-05	6.66667e-05	0.0113333	0.00283333	0.00425
		2	0	0.0001	0						3.33333e-05	0.00566667			X	X
		3	0	0	0						0	0
		4	0	0	0						0	0				X

## Sheet: S7 Touch DNA on knife
Table S7. Quantification data and statistical calculations of touch DNA left on the handle of the knife. Confirmed outliers are marked in red.
Time interval	Storage condition	Biological replicates	Technical replicate 1 DNA in ng/μl	Technical replicate 2 DNA in ng/μl	Technical replicate 3 DNA in ng/μl	Q1	Q3	IQR	Upper bound	Lower bound	average DNA (in ng/μl) of technical replicates without outliers	Total DNA in sample (in ng)	Median	Average total DNA of all biological replicates in ng	Degradation index average of each technical replicate	Degradation index average of all biological replicates	STR run	mtDNA run
No submersion	Air-drying	1	0.0284	0.0229	0.0222	0.0193	0.039525	0.020225	0.0698625	-0.0110375	0.0245	24.5	22.9	21.2778	2.51277	2.65457	X			LEGEND	% of obtained STR profile	mtDNA data
		2	0.017	0.0151	0.0172						0.0164333	16.4333			2.47927						> 75%	mtDNA sequence obtained
		3	0.0808	0.0729	0.0754																50% - 75%
		4	0.0268	0.02	0.0219						0.0229	22.9			2.97167						< 50%	no mtDNA sequence obtained
30 minutes	Air-drying	1	0.0027	0.0018	0.0042	0.005925	0.05815	0.052225	0.136488	-0.0724125	0.0029	2.9	25.9	32.2333	3.56919	4.32242
		2	0.0836	0.0673	0.0718						0.0742333	74.2333			2.83032					X in the tabel indicate the samples analysed for STR-markers or mtDNA and the results are color coded as in the table above.
		3	0.0386	0.0551	0.0412						0.0449667	44.9667			2.88235					STR profiles was divided into 3 groups: > 75% complete STR profile marked in green; 50-75% recovered STR profile marked in yellow, and < 50% obtained STR profile marked in orange.
		4	0.0072	0.0068	0.0065						0.00683333	6.83333			8.0078		X	X		mtDNA data was divided into mtDNA sequence obtained in green and no mtDNA sequence obtained in orange.
2 days	Air-drying	1	0.0188	0.0148	0.015	0.00285	0.0109	0.00805	0.022975	-0.009225	0.0162	16.2	5.88333	7.59167	3.18633	3.22045
		2	0.0068	0.0084	0.0096						0.00826667	8.26667			3.76512		X
		3	0.0046	0.0032	0.0027						0.0035	3.5			3.16888
		4	0.002	0.0029	0.0023						0.0024	2.4			2.76148			X
	Freezing –30°C	1	0.0176	0.0145	0.0163	0.004375	0.01315	0.008775	0.0263125	-0.0087875	0.0161333	16.1333	7.58333	8.925	3.64748	5.01126
		2	0.0118	0.0074	0.0127						0.0106333	10.6333			4.59262		X
		3	0.0051	0.0044	0.0041						0.00453333	4.53333			6.45266
		4	0.0043	0.0046	0.0043						0.0044	4.4			5.35226			X
	Nitrogen gas	1	0.0068	0.0068	0.0065	0.001725	0.0047	0.002975	0.0091625	-0.0027375	0.0067	6.7	2.83333	3.375	3.10294	6.68078
		2	0.0041	0.0034	0.0019						0.00313333	3.13333			13.8249
		3	0.0011	0.0012	0.0011						0.00113333	1.13333			1.60464			X
		4	0.0019	0.0023	0.0034						0.00253333	2.53333			8.19067		X	X
	Lake water	1	0.0012	0.0009	0.0011	0.000275	0.000825	0.00055	0.00165	-0.00055	0.00106667	1.06667	0.55	0.583333	5.28163	2.68471
		2	0.0005	0.0007	0.0006						0.0006	0.6			2.87857		X	X
		3	0.0003	0.0008	0.0004						0.0005	0.5			2.57865
		4	0.0002	0.0002	0.0001						0.000166667	0.166667			0			X
7 days	Air-drying	1	0.0018	0.0016	0.0013	0.001525	0.0057	0.004175	0.0119625	-0.0047375	0.00156667	1.56667	3.1	3.425	9.02821	9.21217
		2	0.001	0.0013	0.0021						0.00146667	1.46667			6.55499			X
		3	0.0036	0.0042	0.0061						0.00463333	4.63333			10.7519		X	X
		4	0.0065	0.0056	0.006						0.00603333	6.03333			10.5136
	Freezing –30°C	1	0.0026	0.0038	0.0039	0.00195	0.00425	0.0023	0.0077	-0.0015	0.00343333	3.43333	3	3.45833	6.83912	11.5976	X	X
		2	0.0029	0.0028	0.002						0.00256667	2.56667			11.1252
		3	0.0016	0.0018	0.0011						0.0015	1.5			23.7014			X
		4	0.0062	0.0053	0.0075						0.00633333	6.33333			4.72474
	Nitrogen gas	1	0.0006	0.0007	0.0006	0.00045	0.00075	0.0003	0.0012	0	0.000633333	0.633333	0.583333	0.608333	3.64798	5.44882	X	X
		2	0.0009	0.0001	0.0006						0.000533333	0.533333			0
		3	0.001	0.0002	0.0003						0.0005	0.5			2.60279			X
		4	0.0011	0.0005	0.0007						0.000766667	0.766667			15.5445
	Lake water	1	0.0013	0.0013	0.0012	0.0001	0.0012	0.0011	0.00285	-0.00155	0.00126667	1.26667	0.6	0.641667	10.8653	6.44466	X	X
		2	0.0001	0.0001	0.0001						0.0001	0.1			0			X
		3	0.001	0.0008	0.0012						0.001	1			14.9134
		4	0.0005	0	0.0001						0.0002	0.2			0
21 days	Air-drying	1	0.0002	0.0005	0.0006	0.000675	0.0026	0.001925	0.0054875	-0.0022125	0.000433333	0.433333	1.56667	1.725	4.35909	16.6002		X
		2	0.0034	0.0034	0.0032						0.00333333	3.33333			32.5933
		3	0.0007	0.0013	0.0009						0.000966667	0.966667			2.22526		X	X
		4	0.0021	0.0024	0.002						0.00216667	2.16667			27.2231
	Freezing –30°C	1	0.0007	0.0002	0.0004	0.00055	0.0012	0.00065	0.002175	-0.000425	0.000433333	0.433333	0.8	0.9	0	4.11658		X
		2	0.0015	0.0017	0.0015						0.00156667	1.56667			14.297
		3	0.0009	0.0009	0.0011						0.000966667	0.966667			0
		4	0.0006	0.001	0.0003						0.000633333	0.633333			2.16931		X	X
	Nitrogen gas	1	0.0016	0.001	0.001	0.000375	0.001025	0.00065	0.002	-0.0006	0.0012	1.2	0.8	0.816667	10.8305	6.66833	X	X
		2	0.0003	0.0005	0.0004						0.0004	0.4			3.33449
		3	0.001	0.0011	0.0019						0.00133333	1.33333			12.5084
		4	0.0003	0.0003	0.0004						0.000333333	0.333333			0			X
	Lake water	1	0.0011	0.0015	0.001	0.000575	0.0016	0.001025	0.0031375	-0.0009625	0.0012	1.2	0.883333	1.125	55.1409	16.793	X	X
		2	0.0006	0.0006	0.0005						0.000566667	0.566667			0
		3	0.0005	0.0004	0.0006						0.0005	0.5			4.90721			X
		4	0.0025	0.0019	0.0023						0.00223333	2.23333			7.12372

## Sheet: S8 Fingerprint on garbage bag
Table S8. Quantification data and statistical calculations of 1 fingerprint deposited on garbage bag. Confirmed outliers are marked in red.
Time interval	Storage condition	Biological replicates	Technical replicate 1 DNA in ng/μl	Technical replicate 2 DNA in ng/μl	Technical replicate 3 DNA in ng/μl	Q1	Q3	IQR	Upper bound	Lower bound	average DNA (in ng/μl) of technical replicates without outliers	Total DNA in sample (in ng)	Median	Average total DNA of all biological replicates in ng	STR run	mtDNA run
No submersion	Air-drying	1	0.0041	0.0038	0.0041	0.0022	0.00385	0.00165	0.006325	-0.000275	0.004	4	3.2	3.125
		2	0.0028	0.0022	0.0033						0.00276667	2.76667						LEGEND	% of obtained STR profile	mtDNA data
		3	0.004	0.0035	0.0034						0.00363333	3.63333			X	X			> 75%	mtDNA sequence obtained
		4	0.0021	0.002	0.0022						0.0021	2.1							50% - 75%
30 minutes	Air-drying	1	0.0009	0.001	0.0022	0.000675	0.0015	0.000825	0.0027375	-0.0005625	0.00136667	1.36667	1	1.04167					< 50%	no mtDNA sequence obtained
		2	0.0003	0.0003	0.0008						0.000466667	0.466667
		3	0.0019	0.0014	0.0018						0.0017	1.7			X	X		X in the tabel indicate the samples analysed for STR-markers or mtDNA and the results are color coded as in the table above.
		4	0.0008	0.0001	0.001						0.000633333	0.633333						STR profiles was divided into 3 groups: > 75% complete STR profile marked in green; 50-75% recovered STR profile marked in yellow, and < 50% obtained STR profile marked in orange.
2 days	Air-drying	1	0.0009	0.0004	0.0003	0.0003	0.000825	0.000525	0.0016125	-0.0004875	0.000533333	0.533333	0.65	0.575				mtDNA data was divided into mtDNA sequence obtained in green and no mtDNA sequence obtained in orange.
		2	0.0012	0.0005	0.0006						0.000766667	0.766667			X	X
		3	0.0008	0.0006	0.001						0.0008	0.8
		4	0.0003	0	0.0003						0.0002	0.2				X
	Freezing –30°C	1	0.0012	0.0009	0.0011	0.0002	0.00075	0.00055	0.001575	-0.000625	0.00106667	1.06667	0.45	0.525
		2	0.0006	0.0002	0.0004						0.0004	0.4			X	X
		3	0.0002	0.0002	0						0.000133333	0.133333				X
		4	0.0005	0.0003	0.0007						0.0005	0.5
	Nitrogen gas	1	0	0.0004	0.0004	0.000175	0.0004	0.000225	0.0007375	-0.0001625	0.000266667	0.266667	0.266667	0.3
		2	0.0004	0.0005	0.0007						0.000533333	0.533333
		3	0.0003	0.0003	0.0002						0.000266667	0.266667			X	X
		4	0	0.0001	0.0003						0.000133333	0.133333				X
	Lake water	1	0.0004	0.0006	0.0003	0.0002	0.0004	0.0002	0.0007	-0.0001	0.000433333	0.433333	0.266667	0.283333	X	X
		2	0.0002	0.0004	0.0002						0.000266667	0.266667
		3	0	0.0003	0.0002						0.000166667	0.166667				X
		4	0.0004	0.0002	0.0002						0.000266667	0.266667
7 days	Air-drying	1	0.0007	0.0004	0.0004	0.000175	0.0004	0.000225	0.0007375	-0.0001625	0.0005	0.5	0.233333	0.283333
		2	0.0002	0.0004	0.0002						0.000266667	0.266667			X	X
		3	0.0001	0.0004	0						0.000166667	0.166667				X
		4	0.0001	0.0002	0.0003						0.0002	0.2
	Freezing –30°C	1	0.0002	0.0003	0.0004	0.000275	0.0005	0.000225	0.0008375	-6.25e-05	0.0003	0.3	0.333333	0.375		X
		2	0.0004	0.0008	0.0005						0.000566667	0.566667			X	X
		3	0	0.0005	0.0003						0.000266667	0.266667
		4	0.0001	0.0003	0.0007						0.000366667	0.366667
	Nitrogen gas	1	0	0	0	0	2.5e-05	2.5e-05	6.25e-05	-3.75e-05	0	0	0.0166667	0.0208333		X
		2	0.0001	0.0002	0						5e-05	0.05			X	X
		3	0	0	0						0	0
		4	0	0	0.0001						3.33333e-05	0.0333333
	Lake water	1	0	0	0.0004	0	0.0002	0.0002	0.0005	-0.0003	0.000133333	0.133333	0.1	0.0916667
		2	0.0001	0.0002	0.0002						0.000166667	0.166667			X	X
		3	0	0	0						0	0				X
		4	0.0002	0	0						6.66667e-05	0.0666667
21 days	Air-drying	1	0	0	0	0	0.0002	0.0002	0.0005	-0.0003	0	0	0.0833333	0.1		X
		2	0	0.0001	0						3.33333e-05	0.0333333
		3	0.0002	0.0003	0.0002						0.000233333	0.233333
		4	0	0.0001	0.0003						0.000133333	0.133333			X	X
	Freezing –30°C	1	0.0003	0.0006	0.0001	7.5e-05	0.0003	0.000225	0.0006375	-0.0002625	0.000333333	0.333333	0.133333	0.175		X
		2	0.0002	0	0.0003						0.000166667	0.166667
		3	0.0008	0.0002	0						0.0001	0.1			X	X
		4	0.0001	0	0.0002						0.0001	0.1
	Nitrogen gas	1	0.0003	0.0001	0.0001	0	0.0001	0.0001	0.00025	-0.00015	0.000166667	0.166667	0.0333333	0.0583333
		2	0	0	0						0	0				X
		3	0.0001	0	0						3.33333e-05	0.0333333			X	X
		4	0.0001	0	0						3.33333e-05	0.0333333
	Lake water	1	0	0	0.0002	0	0.000125	0.000125	0.0003125	-0.0001875	6.66667e-05	0.0666667	0.0666667	0.0833333		X
		2	0	0.0002	0						6.66667e-05	0.0666667
		3	0.0003	0.0001	0						0.000133333	0.133333
		4	0	0.0001	0.0001						6.66667e-05	0.0666667			X	X

## Sheet: S9 Fingerprint on phone front
Table S9. Quantification data and statistical calculations of 1 fingerprint deposited on smartphone front side. Confirmed outliers are marked in red.
Time Interval	Storage condition	Biological replicates	Technical replicate 1 DNA in ng/μl	Technical replicate 2 DNA in ng/μl	Technical replicate 3 DNA in ng/μl	Q1	Q3	IQR	Upper bound	Lower bound	average DNA (in ng/μl) of technical replicates without outliers	Total DNA in sample (in ng)	Median	Average total DNA of all biological replicates in ng	STR run	mtDNA run
No submersion	Air-drying	1	0.0012	0.0022	0.0011	0.00145	0.00205	0.0006	0.00295	0.00055	0.0015	1.5	1.66667	1.8
		2	0.0015	0.0018	0.0013						0.00153333	1.53333			X	X		LEGEND	% of obtained STR profile	mtDNA data
		3	0.0018	0.0016	0.002						0.0018	1.8							> 75%	mtDNA sequence obtained
		4	0.0029	0.002	0.0022						0.00236667	2.36667							50% - 75%
30 minutes	Air-drying	1	0.0004	0.0016	0.0003	0.000375	0.001625	0.00125	0.0035	-0.0015	0.000766667	0.766667	0.916667	1.03333					< 50%	no mtDNA sequence obtained
		2	0.0003	0.0002	0.0004						0.0003	0.3
		3	0.0011	0.0008	0.0013						0.00106667	1.06667			X	X		X in the tabel indicate the samples analysed for STR-markers or mtDNA and the results are color coded as in the table above.
		4	0.0017	0.0024	0.0019						0.002	2						STR profiles was divided into 3 groups: > 75% complete STR profile marked in green; 50-75% recovered STR profile marked in yellow, and < 50% obtained STR profile marked in orange.
2 days	Air-drying	1	0.0022	0.0029	0.0013	0.0005	0.001325	0.000825	0.0025625	-0.0007375	0.00175	1.75	0.816667	0.9625				mtDNA data was divided into mtDNA sequence obtained in green and no mtDNA sequence obtained in orange.
		2	0.0005	0.0003	0.0007						0.0005	0.5			X	X
		3	0.0004	0.0005	0.0005						0.000466667	0.466667				X
		4	0.0008	0.0014	0.0012						0.00113333	1.13333
	Freezing –30°C	1	0.0003	0.0004	0.0002	0.0003	0.00345	0.00315	0.008175	-0.004425	0.0003	0.3	0.366667	0.466667		X
		2	0.0009	0.0006	0.0007						0.000733333	0.733333			X	X
		3	0.0111	0.0124	0.0138
		4	0.0003	0.0005	0.0003						0.000366667	0.366667
	Nitrogen gas	1	0.0009	0.001	0.0007	7.5e-05	0.00055	0.000475	0.0012625	-0.0006375	0.000866667	0.866667	0.2	0.35
		2	0.0005	0.0002	0						0.000233333	0.233333			X	X
		3	0.0003	0.0001	0						0.000133333	0.133333				X
		4	0	0.0002	0.0003						0.000166667	0.166667
	Lake water	1	0.0001	0.0003	0.0002	0.0002	0.000425	0.000225	0.0007625	-0.0001375	0.0002	0.2	0.316667	0.325		X
		2	0.0003	0.0003	0.0002						0.000266667	0.266667
		3	0.0003	0.0001	0.0007						0.000366667	0.366667
		4	0.0005	0.0004	0.0005						0.000466667	0.466667			X	X
7 days	Air-drying	1	0.0003	0.0002	0.0002	0.0002	0.0009	0.0007	0.00195	-0.00085	0.000233333	0.233333	0.5	0.541667		X
		2	0.001	0.0002	0.0005						0.000566667	0.566667			X	X
		3	0	0.0005	0.0008						0.000433333	0.433333
		4	0.0009	0.001	0.0009						0.000933333	0.933333
	Freezing –30°C	1	0.0023	0.0024	0.0024	0.0002	0.001175	0.000975	0.0026375	-0.0012625	0.00236667	2.36667	0.45	0.875
		2	0.0007	0.0008	0.0003						0.0006	0.6			X	X
		3	0.0005	0.0002	0.0002						0.0003	0.3
		4	0.0005	0.0002	0						0.000233333	0.233333				X
	Nitrogen gas	1	0	0.0002	0	0	0.0002	0.0002	0.0005	-0.0003	6.66667e-05	0.0666667	0.0666667	0.1
		2	0	0.0001	0.0001						6.66667e-05	0.0666667
		3	0	0.0002	0						6.66667e-05	0.0666667				X
		4	0.0004	0.0002	0						0.0002	0.2			X	X
	Lake water	1	0.0003	0	0.0001	0	0.0002	0.0002	0.0005	-0.0003	0.000133333	0.133333	0.1	0.108333	X	X
		2	0.0002	0	0.0003						0.000166667	0.166667
		3	0.0002	0	0						6.66667e-05	0.0666667				X
		4	0	0.0002	0						6.66667e-05	0.0666667
21 days	Air-drying	1	0	0	0	0	0	0	0	0	0	0	0	0		X
		2	0	0	0						0	0			X	X
		3	0	0	0						0	0
		4	0.0003	0.0003	0						0	0
	Freezing –30°C	1	0.0004	0.0002	0.0003	0	0.000225	0.000225	0.0005625	-0.0003375	0.0003	0.3	0.1	0.133333
		2	0	0.0001	0						3.33333e-05	0.0333333				X
		3	0.0002	0	0						6.66667e-05	0.0666667
		4	0.0004	0	0						0.000133333	0.133333			X	X
	Nitrogen gas	1	0	0.0001	0.0003	0	0.000125	0.000125	0.0003125	-0.0001875	0.000133333	0.133333	0.1	0.1	X	X
		2	0.0001	0	0						3.33333e-05	0.0333333				X
		3	0.0003	0.0001	0.0001						0.000166667	0.166667
		4	0	0	0.0002						6.66667e-05	0.0666667
	Lake water	1	0	0	0	0	0.000125	0.000125	0.0003125	-0.0001875	0	0	0.0666667	0.0833333		X
		2	0.0003	0.0003	0						0.0002	0.2
		3	0.0001	0.0002	0						0.0001	0.1
		4	0	0.0001	0						3.33333e-05	0.0333333			X	X

## Sheet: S10 Fingerprint on phone back
Table S10. Quantification data and statistical calculations of 1 fingerprint deposited on smartphone back side. Confirmed outliers are marked in red.
Time interval	Storage condition	Biological replicates	Technical replicate 1 DNA in ng/μl	Technical replicate 2 DNA in ng/μl	Technical replicate 3 DNA in ng/μl	Q1	Q3	IQR	Upper bound	Lower bound	average DNA (in ng/μl) of technical replicates without outliers	Total DNA in sample (in ng)	Median	Average total DNA of all biological replicates in ng	STR run	mtDNA run
No submersion	Air-drying	1	0.0037	0.0045	0.0039	0.003675	0.004925	0.00125	0.0068	0.0018	0.00403333	4.03333	4.1	4.34167
		2	0.005	0.0067	0.0058						0.00583333	5.83333
		3	0.0027	0.0037	0.0036						0.00333333	3.33333						LEGEND	% of obtained STR profile	mtDNA data
		4	0.0036	0.0049	0.004						0.00416667	4.16667			X	X			> 75%	mtDNA sequence obtained
30 minutes	Air-drying	1	0.0033	0.0028	0.0018	0.0021	0.003925	0.001825	0.0066625	-0.0006375	0.00263333	2.63333	3.11667	3.09583					50% - 75%
		2	0.0072	0.0044	0.0043						0.00435	4.35							< 50%	no mtDNA sequence obtained
		3	0.0033	0.0037	0.0038						0.0036	3.6			X	X
		4	0.0022	0.0017	0.0015						0.0018	1.8						X in the tabel indicate the samples analysed for STR-markers or mtDNA and the results are color coded as in the table above.
2 days	Air-drying	1	0.0009	0.0011	0.0016	0.0012	0.00215	0.00095	0.003575	-0.000225	0.0012	1.2	1.6	1.875		X		STR profiles was divided into 3 groups: > 75% complete STR profile marked in green; 50-75% recovered STR profile marked in yellow, and < 50% obtained STR profile marked in orange.
		2	0.0016	0.0018	0.002						0.0018	1.8			X	X		mtDNA data was divided into mtDNA sequence obtained in green and no mtDNA sequence obtained in orange.
		3	0.0012	0.0012	0.0018						0.0014	1.4
		4	0.0034	0.0026	0.0033						0.0031	3.1
	Freezing –30°C	1	0.0038	0.0048	0.0051	0.001425	0.003425	0.002	0.006425	-0.001575	0.00456667	4.56667	2.11667	2.41667
		2	0.0033	0.0024	0.0022						0.00263333	2.63333			X	X
		3	0.0018	0.0015	0.0015						0.0016	1.6
		4	0.0005	0.0012	0.0009						0.000866667	0.866667				X
	Nitrogen gas	1	0.001	0.0011	0.001	0.000825	0.0013	0.000475	0.0020125	0.0001125	0.00103333	1.03333	1.11667	0.954167
		2	0.001	0.0013	0.0013						0.0012	1.2			X	X
		3	0.0002	0	0.0003						0.00025	0.25				X
		4	0.0014	0.0012	0.0014						0.00133333	1.33333
	Lake water	1	0	0	0.0001	0	0.000325	0.000325	0.0008125	-0.0004875	3.33333e-05	0.0333333	0.15	0.158333		X
		2	0	0.0001	0						3.33333e-05	0.0333333
		3	0.0001	0.0003	0.0005						0.0003	0.3
		4	0.0004	0.0004	0						0.000266667	0.266667			X	X
7 days	Air-drying	1	0.0038	0.0034	0.0036	0.001525	0.00365	0.002125	0.0068375	-0.0016625	0.0036	3.6	2.71667	2.65833	X	X
		2	0.002	0.0025	0.001						0.00183333	1.83333
		3	0.0004	0.001	0.0017						0.00103333	1.03333				X
		4	0.0043	0.0047	0.0035						0.00416667	4.16667
	Freezing –30°C	1	0.0011	0.0008	0.0008	0.000775	0.00115	0.000375	0.0017125	0.0002125	0.0009	0.9	1	0.966667
		2	0.0004	0.001	0.0007						0.0007	0.7			X	X
		3	0.0014	0.0006	0.0013						0.0011	1.1				X
		4	0.001	0.0011	0.0014						0.00116667	1.16667
	Nitrogen gas	1	0.001	0.0013	0.0007	0.0005	0.001025	0.000525	0.0018125	-0.0002875	0.001	1	0.883333	0.758333
		2	0.0009	0.0006	0.0008						0.000766667	0.766667			X	X
		3	0	0.0001	0.0002						0.0001	0.1				X
		4	0.0011	0.0014	0.001						0.00116667	1.16667
	Lake water	1	0.0003	0.0001	0.0004	0.0001	0.000425	0.000325	0.0009125	-0.0003875	0.000266667	0.266667	0.283333	0.308333	X	X
		2	0.0002	0.0003	0.0001						0.0002	0.2				X
		3	0	0	0.0009						0.0003	0.3
		4	0.0002	0.0005	0.0007						0.000466667	0.466667
21 days	Air-drying	1	0.0024	0.0023	0.002	0.0004	0.001475	0.001075	0.0030875	-0.0012125	0.00223333	2.23333	0.65	0.958333
		2	0.0006	0.0004	0.0006						0.000533333	0.533333			X	X
		3	0.0003	0.0005	0.0001						0.0003	0.3				X
		4	0.0006	0.0004	0.0013						0.000766667	0.766667
	Freezing –30°C	1	0.0012	0.0016	0.0015	0.000525	0.001125	0.0006	0.002025	-0.000375	0.00143333	1.43333	0.883333	0.841667
		2	0.0011	0.0011	0.0008						0.001	1
		3	0.0006	0.0007	0.001						0.000766667	0.766667			X	X
		4	0.0003	0	0.0002						0.000166667	0.166667				X
	Nitrogen gas	1	0.0002	0.0005	0.001	0.000175	0.0005	0.000325	0.0009875	-0.0003125	0.000566667	0.566667	0.266667	0.3
		2	0.0002	0.0002	0.0005						0.0003	0.3			X	X
		3	0	0.0002	0.0001						0.0001	0.1				X
		4	0	0.0002	0.0005						0.000233333	0.233333
	Lake water	1	0.0006	0.0015	0.0005	0.000275	0.000625	0.00035	0.00115	-0.00025	0.00055	0.55	0.508333	0.454167
		2	0.0009	0.0006	0.0006						0.0007	0.7			X	X
		3	0	0.0003	0						0.0001	0.1				X
		4	0.0007	0.0002	0.0005						0.000466667	0.466667

## Sheet: S11 Fingerprint under tape
Table S11. Quantification data and statistical calculations of 1 fingerprint deposited under packing tape. Confirmed outliers are marked in red.
Time interval	Storage condition	Biological replicates	Technical replicate 1 DNA in ng/μl	Technical replicate 2 DNA in ng/μl	Technical replicate 3 DNA in ng/μl	Q1	Q3	IQR	Upper bound	Lower bound	average DNA (in ng/μl) of technical replicates without outliers	Total DNA in sample (in ng)	Median	Average total DNA of all biological replicates in ng	STR run	mtDNA run
No submersion	Air-drying	1	0.016	0.0375	0.0505	0.018725	0.1419	0.123175	0.326663	-0.166038	0.0346667	34.6667	32.5667	28.0667
		2	0.0182	0.0189	0.0138						0.0169667	16.9667			X			LEGEND	% of obtained STR profile	mtDNA data
		3	0.0283	0.0353	0.0341						0.0325667	32.5667							> 75%	mtDNA sequence obtained
		4	0.4161	0.5415	0.4365														50% - 75%
30 minutes	Air-drying	1	0.0061	0.0041	0.0041	0.004175	0.00745	0.003275	0.0123625	-0.0007375	0.00476667	4.76667	5.75	6.20833					< 50%	no mtDNA sequence obtained
		2	0.0069	0.0073	0.006						0.00673333	6.73333			X
		3	0.008	0.0101	0.0079						0.00866667	8.66667						X in the tabel indicate the samples analysed for STR-markers or mtDNA and the results are color coded as in the table above.
		4	0.0042	0.0057	0.0041						0.00466667	4.66667						STR profiles was divided into 3 groups: > 75% complete STR profile marked in green; 50-75% recovered STR profile marked in yellow, and < 50% obtained STR profile marked in orange.
2 days	Air-drying	1	0.0296	0.0267	0.0315	0.011725	0.02535	0.013625	0.0457875	-0.0087125	0.0292667	29.2667	18.1333	17.8583				mtDNA data was divided into mtDNA sequence obtained in green and no mtDNA sequence obtained in orange.
		2	0.0194	0.0203	0.0249						0.0215333	21.5333			X
		3	0.016	0.0148	0.0134						0.0147333	14.7333
		4	0.0044	0.0067	0.0066						0.0059	5.9				X
	Freezing –30°C	1	0.0501	0.0388	0.0308	0.0208	0.108325	0.087525	0.239613	-0.110487	0.0399	39.9	28.6	24.3
		2	0.0317	0.028	0.0261						0.0286	28.6			X
		3	0.3013	0.3271	0.283
		4	0.0042	0.0041	0.0049						0.0044	4.4				X
	Nitrogen gas	1	0.0053	0.0113	0.0157	0.00365	0.0151	0.01145	0.032275	-0.013525	0.0107667	10.7667	8.18333	8.725	X	X
		2	0.0066	0.0064	0.0038						0.0056	5.6				X
		3	0.0166	0.0149	0.0171						0.0162	16.2
		4	0.0032	0.0017	0.0021						0.00233333	2.33333
	Lake water	1	0.0185	0.0227	0.0136	0.0051	0.014225	0.009125	0.0279125	-0.0085875	0.0182667	18.2667	9.81667	10.1417
		2	0.0161	0.0117	0.0126						0.0134667	13.4667			X
		3	0.0057	0.0072	0.0056						0.00616667	6.16667
		4	0.0036	0.0016	0.0028						0.00266667	2.66667				X
7 days	Air-drying	1	0.0024	0.0021	0.0011	0.002275	0.0042	0.001925	0.0070875	-0.0006125	0.00186667	1.86667	2.91667	3.2375		X
		2	0.0054	0.0051	0.0078						0.00525	5.25
		3	0.0028	0.0039	0.0023						0.003	3			X
		4	0.0029	0.0034	0.0022						0.00283333	2.83333
	Freezing –30°C	1	0.0296	0.027	0.0261	0.029475	0.075425	0.04595	0.14435	-0.03945	0.0275667	27.5667	50.4167	55.4333		X
		2	0.096	0.1064	0.0776						0.0933333	93.3333
		3	0.0291	0.0348	0.0312						0.0317	31.7
		4	0.0747	0.062	0.0707						0.0691333	69.1333			X
	Nitrogen gas	1	0.0024	0.0038	0.0031	0.0011	0.0021	0.001	0.0036	-0.0004	0.00275	2.75	1.6	1.62917
		2	0.0019	0.0016	0.0012						0.00156667	1.56667
		3	0.0006	0.0008	0.0003						0.000566667	0.566667				X
		4	0.0016	0.002	0.0013						0.00163333	1.63333			X	X
	Lake water	1	0.0026	0.0026	0.0036	0.002375	0.022575	0.0202	0.052875	-0.027925	0.00293333	2.93333	10.4	13.9
		2	0.039	0.0314	0.0306						0.0336667	33.6667
		3	0.0007	0.0017	0.001						0.00113333	1.13333				X
		4	0.0155	0.0199	0.0182						0.0178667	17.8667			X
21 days	Air-drying	1	0.002	0.0027	0.004	0.000675	0.0026	0.001925	0.0054875	-0.0022125	0.0029	2.9	1.86667	1.68333
		2	0.0012	0.0017	0.0008						0.00123333	1.23333
		3	0.0023	0.0026	0.0026						0.0025	2.5			X	X
		4	0	0.0003	0						0.0001	0.1				X
	Freezing –30°C	1	0.0002	0.0002	0.0003	0.0006	0.0032	0.0026	0.0071	-0.0033	0.000233333	0.233333	1.95	1.84167		X
		2	0.0035	0.0036	0.0026						0.00323333	3.23333			X	X
		3	0.0017	0.0039	0.0031						0.0029	2.9
		4	0.0009	0.0007	0.0014						0.001	1
	Nitrogen gas	1	0.0059	0.0093	0.0057	0.005675	0.0082	0.002525	0.0119875	0.0018875	0.00696667	6.96667	6.8	6.95833
		2	0.0119	0.0065	0.008						0.0088	8.8			X	X
		3	0.0034	0.0063	0.0066						0.00543333	5.43333				X
		4	0.0088	0.0056	0.0055						0.00663333	6.63333
	Lake water	1	0.0028	0.0036	0.0022	0.004425	0.075375	0.07095	0.1818	-0.102	0.00286667	2.86667	32.3333	54.2417		X
		2	0.1737	0.1101	0.1645						0.149433	149.433
		3	0.0047	0.0055	0.0068						0.00566667	5.66667
		4	0.0495	0.0637	0.0638						0.059	59			X

## Sheet: S12 Hair under duct tape
Table S12. Quantification data and statistical calculations of 1 plucked hair under duct tape.
Time Interval	Storage condition	Biological replicates	Technical replicate 1 DNA in ng/μl	Technical replicate 2 DNA in ng/μl	Technical replicate 3 DNA in ng/μl	Q1	Q3	IQR	Upper bound	Lower bound	average DNA (in ng/μl) of technical replicates without outliers	Total DNA in sample (in ng)	Median	Average total DNA of all biological replicates in ng	STR run	mtDNA run
No submersion	Air-drying	1	0.0369	0.0398	0.0212	0	2.56139	2.56139	6.40347	-3.84208	0.0326333	6.91827	0	2.30609	X	X
		2	36.7146	10.1261	16.9505											X
		3	0	0	0						0	0				X
		4	0	0	0						0	0				X		LEGEND	% of obtained STR profile	mtDNA data
30 minutes	Air-drying	1	0	0	0	0.0010682	1.71319	1.71212	4.28137	-2.56711	0	0	0.479832	0.790618		X			> 75%	mtDNA sequence obtained
		2	6.8144	148.065	91.0966											X			50% - 75%
		3	0.00142427	0.00235217	0.00301363						0.00226336	0.479832			X	X			< 50%	no mtDNA sequence obtained
		4	0.00597675	0.00801326	0.0127839						0.00892464	1.89202				X
2 days	Air-drying	1	12.5959	9.7435	0.0720967	0.000520545	0.0202032	0.0196827	0.0497273	-0.0290035			0.238034	0.278646		X		X in the tabel indicate the samples analysed for STR-markers or mtDNA and the results are color coded as in the table above.
		2	0.00180625	0.00069406	0.000868085						0.0011228	0.238034				X		STR profiles was divided into 3 groups: > 75% complete STR profile marked in green; 50-75% recovered STR profile marked in yellow, and < 50% obtained STR profile marked in orange.
		3	0.00273685	0.00281861	0.00290544						0.0028203	0.597903			X	X		mtDNA data was divided into mtDNA sequence obtained in green and no mtDNA sequence obtained in orange.
		4	0	0	0						0	0				X
	Freezing –30°C	1	0.00171078	0.00110595	0.00244234	0	0.00189367	0.00189367	0.00473418	-0.00284051	0.00175302	0.371641	0.190682	0.218693	X	X
		2	0	0	0						0	0				X
		3	0.0016863	0.00274387	0.00255201						0.00232739	0.493407				X
		4	0	0	0.000137597						4.58657e-05	0.00972353				X
	Nitrogen gas	1	0	0.000185857	0.000221535	0.000190651	0.000532713	0.000342062	0.00104581	-0.000322442	0.000135797	0.028789	0.067005	0.0807388		X
		2	0.000609563	0.000688562	0.000968236						0.000755454	0.160156				X
		3	0.000287479	0.000495223	0.000414319						0.000399007	0.0845895			X	X
		4	0.000192249	0.000507097	0						0.000233115	0.0494205				X
	Lake water	1	0	0.000118576	0	0	0	0	0	0	0	0	0	0	X	X
		2	0	0	0						0	0				X
		3	0	0	0						0	0				X
		4	0	0	0						0	0				X
7 days	Air-drying	1	0	0	0	0	0.000257436	0.000257436	0.000643591	-0.000386155	0	0	0.00564454	0.0319984		X
		2	0	0.000159751	0						5.32503e-05	0.0112891				X
		3	0.000550493	0.000971049	0.00163517						0.000550493	0.116704			X	X
		4	0	0	0						0	0				X
	Freezing –30°C	1	0	0.000232045	0.000135514	0	0.000192845	0.000192845	0.000482113	-0.000289268	0.00012252	0.0259742	0.0229446	0.0222516		X
		2	0	5.98162e-05	0.000149824						6.988e-05	0.0148146				X
		3	0.000185434	0.000215077	0						0.000133504	0.0283028			X	X
		4	0	0	0.000281815						9.39384e-05	0.0199149				X
	Nitrogen gas	1	0	0	0	0.000101146	0.00341258	0.00331143	0.00837972	-0.004866	0	0	0.170055	0.3906		X
		2	0.0050963	0.00643472	0.0127249						0.00576551	1.22229				X
		3	0.000615801	0.000613235	0.000375423						0.000534819	0.113382			X	X
		4	0.000222229	0.000134862	0.00285133						0.00106948	0.226729				X
	Lake water	1	0	0	0	0	0	0	0	0	0	0	0	0.00320898		X
		2	0.000181641	0	0						6.05469e-05	0.0128359			X	X
		3	0	0	0						0	0				X
		4	0	0	0						0	0				X
21 days	Air-drying	1	0	6.09948e-05	0	0	3.65761	3.65761	9.14402	-5.48641	2.03316e-05	0.0043103	0.00536718	0.00580869		X
		2	14.6301	30.296	144.931											X
		3	0	7.59506e-05	0						2.53169e-05	0.00536718				X
		4	0	0.00010965	0						3.655e-05	0.0077486			X	X
	Freezing –30°C	1	0	0	0	0	16.3586	16.3586	40.8965	-24.5379	0	0	0	0.0495971		X
		2	0	0.000112523	0.00199302						0.000701846	0.148791			X	X
		3	80.9058	65.4284	974.597											X
		4	0	0	0						0	0				X
	Nitrogen gas	1	0	0	0	0	0	0	0	0	0	0	0	0		X
		2	0	0	0						0	0			X	X
		3	0	0	0						0	0				X
		4	0	0	0						0	0				X
	Lake water	1	0	0	0	0	6.60039e-05	6.60039e-05	0.00016501	-9.90059e-05	0	0	0.00523307	0.00552076		X
		2	0	6.91069e-05	0						2.30356e-05	0.00488356				X
		3	7.89988e-05	0	0						2.63329e-05	0.00558258			X	X
		4	9.94203e-05	0	6.49696e-05						5.47967e-05	0.0116169				X
